# Supplementary material for: Choice Architecture Cueing to Healthier Dietary Choices and Physical Activity at the Workplace: Implementation and Feasibility Evaluation
Source: Nutrients. 2021 Oct 14;13(10):3592. doi: 10.3390/nu13103592 (PMC8538928; doi:10.3390/nu13103592)
Supplement: Supplementary file 1 [file nutrients-13-03592-s001.zip]

Archive with 2 entries (2 files):
- Supplementary material S1.pdf
- Supplementary material S2.pdf
